# Supplementary material for: STING Promotes the Progression of ADPKD by Regulating Mitochondrial Function, Inflammation, Fibrosis, and Apoptosis
Source: Biomolecules. 2024 Sep 26;14(10):1215. doi: 10.3390/biom14101215 (PMC11505933; doi:10.3390/biom14101215)
Supplement: Supplementary file 1 [file biomolecules-14-01215-s001.zip]

Archive with 2 entries (2 files):
- biomolecules-3144628-supplementary-File S1.pdf
- biomolecules-3144628-supplementary-Table S1.pdf
